# Supplementary material for: Variability of blue carbon storage in arid evaporitic environment of two coastal Sabkhas or mudflats
Source: Sci Rep. 2023 Aug 5;13:12723. doi: 10.1038/s41598-023-39762-7 (PMC10404240; doi:10.1038/s41598-023-39762-7)
Supplement: Supplementary file 1 — Supplementary Information. [file 41598_2023_39762_MOESM1_ESM.xlsx]

## Sheet: KA1
Analytes (ppm)	Depth (cm)	Al	As	B	Ba	Be	Ca	Co	Cr	Fe	K	Li	Mg	Mn	Mo	Na	Ni	P	Sr	V	Zn	TC	TIC	TOC
KA3-1	0	16714.8	1.83	1192.6	202.69	0.19	93672.5	0.63	11.29	3158.72	8992.37	6.35	11093.3	75.21	2.33	17803.2	11.25	104.55	1435.12	12.21	1.84	3.55	1.82	1.73
KA3-2	2	12164.7	2.24	249.7	210.88	0.15	35493.9	0.49	4.02	1272.83	8400.83	4.78	4303.63	23.57	0.88	6224.98	4.99	62.05	309.8	4.52	0	3.21	1.52	1.69
KA3-3	4	21537.4	3.4	1705.08	239.17	0.31	77088.5	1.77	53.47	5598.17	10188.5	8	17487.5	123.44	14.16	22382.8	91.48	126.02	778.66	22.71	6.46	3.49	1.41	2.08
KA3-4	5	20184.9	2.52	1504.68	222.87	0.28	77334.9	1.81	31.61	5705.32	9556.18	8.31	18928.4	101.25	5.33	27212.4	38.98	141.73	977.02	23.6	9.81	-	-	-
KA3-5	6	19868.1	1.82	1182.59	232.82	0.27	68884.5	1.37	17.11	4184.41	9900.67	7	14091.2	96.22	7.39	19291.2	13.73	102.84	733.81	16.69	5.03	2.95	1.39	1.56
KA3-6	8	20384.7	2.33	692.16	248.36	0.26	53125.8	1.15	12.8	2909.39	10065.4	6.14	8164.85	67.31	0.52	13982.3	10.23	128.62	437.52	11.39	1.42	2.91	1.45	1.46
KA3-7	10	20522.7	4.58	1425.52	217.36	0.26	79652.2	1.37	17.46	4421.16	10014.7	7.68	15425.3	93.32	5.76	21185.1	15.36	93.47	1008.01	16.92	2.07	3.13	1.72	1.41
KA3-8	15	22965.8	11.97	6187.55	104.75	0.24	128127	4.38	50.41	11610.6	6442.43	18.83	82590.4	193.32	0.58	33654.5	61.5	350.64	7745.53	44.39	17.06	3.02	1.83	1.19
KA3-9	20	20654.9	1.65	1158.42	213.13	0.27	72851.7	1.58	19.8	4714.07	9427.8	7.43	14935.6	89.63	4.7	19729.7	16.06	110.76	643.14	16.7	2.93	3.11	2.04	1.07
KA3-10	25	14056.5	206	44.58	217.79	0.17	51715.1	0.69	7.56	2003.21	9695.54	5	7155.39	34.47	1.81	12402.6	7.54	71.62	996.38	8.84	2.04	3.32	2.28	1.04
KA3-11	30	8595.27	0.27	8.31	156.89	0.07	41215.8	0.36	3.04	973.37	7021.65	4.31	4398.6	17.94	0.42	4285.05	3.73	115.58	336	3.9	0	3.12	2.17	0.95
KA3-12	35	14495	2.46	1374.22	155.55	0.175	107431	0.845	12.875	3363.52	7098.89	5.685	10983.2	71.81	2.245	16385.8	10.5	105.13	1832.47	12.095	0	2.88	1.96	0.92

## Sheet: KA2
Analytes (ppm)	Depth (cm)	Al	As	B	Ba	Be	Ca	Co	Cr	Fe	K	Li	Mg	Mn	Mo	Na	Ni	P	Sr	V	Zn	TC	TIC	TOC
KA2-1	0	15442.4	4.12	3262.86	78.57	0.16	143469	3.11	35.1	9785.07	4397.07	10.87	43320.6	163.63	0.36	37534	35.99	224.59	2167.7	29.87	14.37	2.95	1.37	1.58
KA2-2	2	14803.8	4.61	3489.86	84.6	0.12	134800	3.24	33.38	8838.58	4584.86	11.42	43317.2	155.39	0.33	28968.4	34.65	215.95	1948.42	28.54	13.54	3.18	1.45	1.73
KA2-3	4	20284.4	4.4	909.44	213.08	0.26	83674.3	1.27	19.76	4579.65	9438.71	7.23	14933.5	103.16	5.41	22083.2	15.47	127.84	1112.8	16.71	1.98	2.89	1.21	1.68
KA2-4	6	19165.5	2.88	1220.63	199.28	0.22	69628	1.44	18.65	4336.96	9588.61	7.49	12052.8	74.6	4.4	17544.2	17.02	113	1163.16	17.62	6.2	2.39	1.33	1.06
KA2-5	8	17163.7	1.38	1122.86	207.31	0.2	76714.1	0.72	11.85	3032.47	9576.53	6.32	10842.4	66.67	3.12	17182	11.15	97.39	790.3	11.26	0.56	2.16	1.45	0.71
KA2-6	10	12698.1	2.8	332.18	208.02	0.14	39235.8	0.69	7.68	1801.17	8673.67	5.26	5905.32	27.94	0.33	7626.2	7.83	65.5	397.76	6.67	1.44	2.51	1.72	0.79
KA2-7	15	18408.8	2.22	1171.05	197.86	0.22	63359.9	1.5	16.33	4278.08	9389.62	7.28	14008.3	76.7	5.17	22994.6	15.1	109.01	611.3	16.79	4.04	2.32	1.58	0.74
KA2-8	20	10961.9	0	1097.06	110.3	0.12	129055	0.92	11.22	2357.68	5123.93	4.09	7185.29	57.34	1.24	14293.7	7.96	72.44	1335.74	9.23	1.86	2.27	1.51	0.76
KA2-9	25	10832.6	2.44	379.62	182.69	0.11	45549.6	0.6	5.33	1278.83	7303.08	4.65	6592.17	28.25	0.52	6830	5.39	57.31	358.61	4.89	0	2.23	1.52	0.71
KA2-10	30	19832.2	1.1	1198.95	201.07	0.23	68068.2	1.42	19.49	4476.67	9614.49	7.65	13432	80.61	11.06	20123.8	18.32	122.99	1264.17	17.99	9.87	2.45	1.75	0.7
KA2-11	35	15364.8	3.89	522.34	209.47	0.18	51247.3	1.23	11.24	2672.56	8756.66	5.76	8357.53	45.82	255	11668.9	11	87.04	660.02	11.54	1.93	2.35	1.63	0.72
KA2-12	38	20199.2	2.51	1259.96	230.73	0.28	75933.3	1.71	26.34	4863.32	10093.1	7.48	16188.1	105.75	3.67	20005	16.46	120.16	770.9	19.63	5.75	2.62	1.86	0.76

## Sheet: KA3
Analytes (ppm)	Depth (cm)	Al	As	B	Ba	Be	Ca	Co	Cr	Cu	Fe	K	Li	Mg	Mn	Mo	Na	Ni	P	Sr	V	Zn	TC	TOC	TIC
KA3-1	0	7140.54	1.32	4079.36	38.62	0.31	160739	3	12.19	3.77	2947.31	3996.51	5.13	13982.8	38.71	9.18	42977.7	16.12	80.79	1324.57	10.81	6.35	3.22	1.81	1.42
KA3-1R	0	6760.08	1.51	3518.02	38.07	0.41	161850	3.04	11.53	3.71	2768.3	3940.9	4.97	14024.5	38.28	8.26	44124.8	14.2	81.04	1359.87	10.57	6.29	3.22	1.81	1.42
KA3-2	5	10973.2	0	3162.33	95.06	0.55	145853	3.91	10.91	4.06	2726.72	5283.92	5.53	11798.5	47.73	3.2	23432.9	15.26	53.07	967.52	9.46	4.56	1.75	0.63	1.11
KA3-3	10	20639	3.03	2993.77	240.58	0.77	71085	4.14	12.63	4.97	3479.69	11172	7.79	14230.5	70	7.35	26157.2	17.41	67.41	466.11	11.9	6.48	2.57	0.71	1.86
KA3-4	15	10742.8	1.36	4671.81	88.45	0.55	142700	3.44	10.82	3.38	2603.99	5679.49	6.12	11944.6	49.16	1.94	22613.1	17.07	52.93	1269.73	8.95	5.65	2.08	0.85	1.23
KA3-5	20	18832.2	0	2687.83	210.98	0.69	71579.2	3.3	14.44	4.45	3793.63	10642.6	8.22	17184.7	65.17	12.15	31625.9	18.42	76.81	481.28	12.64	5.55	2.31	0.59	1.72
KA3-6	25	8460.86	3.52	1968.68	74.65	0.55	157537	3.39	12.12	4.13	2718.56	3716.6	4.83	11535.7	46.76	4.67	21383.7	14.97	52.89	1275.22	9.81	4.16	0.84	0.79	0.05
KA3-7	30	2705.24	3.38	2562.85	13.98	0.39	193004	2.82	3.06	1.99	832.47	1616.1	2.46	4331.29	13.87	2.51	16646.8	11.41	13.14	1878.64	3.19	2.22	1.05	1.02	0.03
KA3-8	35	2210.5	1.22	2524.58	17.88	0.33	185315	2.55	1.2	2.21	378.02	1511.61	1.89	2581.26	6.72	2	13774.5	7.64	5.89	2390.52	1.44	-	0.99	0.67	0.33

## Sheet: DF1
Analytes (ppm)	Depth (cm)	Mg	Al	Fe	K	Mn	P	Zn	Cu	Be	V	Cr	Co	Ni	As	Sr	Ba	S	Ca	Mo	Na	TC	TIC	TOC
DF1-1	0	45142.8	16731.8	10309.5	5763.1	196.4	224.1	26.1	10.2	0.2	31.1	44.1	3.4	38.8	9.6	1386.8	79.6	110100	161056	1.9	49980	2.07	1.03	1.04
DF1-2	2	42044.1	12442.1	7659	4258.6	161.6	169	25.2	7.6	0.2	24.4	33.2	3.2	29.8	6.3	2313.9	71	110100	161056	1.7	47040	2.19	1.17	1.02
DF1-3	6	81430.9	17527.1	9621.1	5749.4	198.7	238.4	27.1	10.3	0.1	36.1	40.4	3.7	40.6	13.8	4533.8	81.2	101078	152073	1.6	54390	2.27	1.19	1.08
DF1-4	12	59380.4	16086.5	8653.3	5818	211.3	207.6	20.4	8.2	0.1	33	36.5	3	37.2	14.1	5173.3	64	67098.7	170609	1.7	44100	2.73	1.81	0.92
DF1-5	16	33226.7	13039.4	6897.9	5291.8	125.3	150.9	16.9	7.4	0.1	22	34.8	2.5	53.4	8.5	6463	37.3	4358.4	235590	5.1	36750	3.58	1.92	1.66
DF1-6	21	28048.5	13205.8	7770.3	5283.4	120	143.6	18.3	7.5	0	25	32.8	2.2	36.3	8.7	5325.4	36.9	10057.9	220488	2.1	32340	3.98	2.13	1.85
DF1-7	25	26363.5	13070.9	6738.6	4841.2	117.1	129.2	17.1	7	0	21	31.8	2.2	36.3	7.4	5332	61	6448.6	228733	0.9	32340	4.93	2.79	2.14
DF1-8	32	21550.9	12020.6	6473	5044.3	104.4	100.5	7.3	7.1	0	22.2	29.8	2.1	32	9.1	5354.4	34.5	7735.5	222700	3.8	30870	6.22	4.02	2.2
DF1-9	35	21475.5	10926.2	6153	4844.4	97.7	99.6	12.4	7.3	0	20.9	28.8	1.6	35.3	11.3	5337.2	32	9414.2	222700	4.5	23520	5.98	3.71	2.27

## Sheet: DF2
Analytes (ppm)	Analytes	Depth (cm)	Al	As	B	Ba	Be	Ca	Cd	Co	Cr	Fe	K	Li	Mg	Mn	Mo	Na	Ni	P	Sr	V	Zn	TC	TIC	TOC
DF2-1	DF-0	0	18086.9	2.79	960.73	220.81	0.26	69833.8	0.18	1.34	16.22	3716.97	9153.53	6.57	12875	73.64	2.45	17701.8	14.32	105.28	709.44	15.27	3.86
DF2-2	DF-2	2	11407.5	2.68	2010.01	57.72	0.12	148940	0.23	2.35	25.74	6863.59	3614.23	9.39	33792.1	126.37	0.39	24580	26.84	164.53	1854.21	21.89	11.05	1.95	1.16	0.79
DF2-3	DF-4	4	13984.2	2.02	300.33	216.38	0.19	40201.5	0.07	0.53	5.73	1768	9215.57	5.09	4905.86	30.91	1.21	7835.63	5.77	73.15	492.03	5.95	-	2.25	1.11	1.14
DF2-4	DF-4	5	17326.5	1.19	16.29	261.13	0.2	45308.8	0.13	0.86	11.24	2350.14	10203.1	5.39	6333.1	44.44	3.43	9074.08	23.81	86.8	515.49	9.02	6.82
DF2-5	DF-6	6	13979.3	4.14	3000.61	82.3	0.14	156214	0.29	3.04	31.25	8457.78	4112.18	10.69	40011.9	144.77	0.3	31501.3	32.95	206.8	2597.72	26.09	10.9	2.32	1.21	1.11
DF2-6	DF-8	8	12497.3	5.41	2460.67	64.63	0.12	167842	0.28	2.54	27.43	7371.76	3771.45	12.64	37822.7	132.11	0.18	22689.1	30	179.57	2014.28	23.32	9.66	3.05	1.76	1.29
DF2-7	DF-10	10	12296	3.89	4600.99	47.56	0.08	161210	0.36	1.84	26.26	5891.8	4013.89	13.73	78478.1	74.78	0.61	28842.3	32.73	144.15	6151.88	23.5	3.8	3.11	1.86	1.25
DF2-8	DF-15	15	18190.8	2.24	1442.69	183.55	0.23	70739.4	0.38	1.31	19.84	4753.61	9153.78	8.18	13515.9	78.17	6.4	20662.5	18.62	127.66	1321.2	18.09	7.09
DF2-9	DF-20	20	17020.3	9.58	5100.17	76.34	0.16	130714	0.47	2.97	37.35	9042.55	5311.24	16.62	80632.9	133.95	0.02	34542.5	47.61	248.3	8692.03	30.61	9.95	4.18	2.48	1.7
DF2-10	DF-25	25	15248.9	6.66	6072.78	55.66	0.12	149038	0.5	2.6	3311	7726.49	4950.38	15.83	83173.4	132.45	46	31839.8	42.57	218.51	7462.42	27.82	10.57	5.18	3.12	2.06
DF2-11	DF-30	30	14570.4	9.67	5411.12	53.96	11	150246	0.42	2.18	30.85	7846.44	4527.42	15.5	86205.6	97.54	0.99	32414.7	39.5	184.66	5519.71	31.37	6.64	5.87	3.72	2.15
DF2-12	DF-35	35	16708	3.72	521.12	224.21	0.19	47773.6	0.1	0.8	7.96	2455.8	8663.27	5.15	6693.73	52.48	0.6	12842.5	8.01	76.24	412.56	8.99	3.02	6.08	3.86	2.22

## Sheet: DF3
Analytes (ppm)	Depth (cm)	Al	As	B	Ba	Be	Ca	Co	Cr	Cu	Fe	K	Li	Mg	Mn	Mo	Na	Ni	P	Sr	V	Zn	TC	TOC	TIC
DF3-1	0	18371.3	3.52	6107.4	85.03	0.77	113241	5.51	48.03	12.04	9891.39	10615.2	18.24	49865.1	159.44	0.88	57385.7	39.35	200.74	1610.12	29.79	20.32	2.71	0.97	1.74
DF3-2	5	16470.8	4.775	7336.49	67.74	0.68	20440.5	4.82	38.185	9.88	510.03	1607.29	2.53	8680.58	0.13	1.22	3223.79	35.655	166.965	245.79	26.52	15.19	3.41	1.3	2.11
DF3-3	10	14570.3	6.03	8565.58	50.45	0.59	142646	4.13	28.34	7.72	6222.47	6017.11	14.61	57349.5	105.73	1.56	48880	31.96	133.19	4840.21	23.25	10.06	4.59	1.28	3.31
DF3-3R	10	13622.3	8.27	6409.24	46.64	0.52	142592	3.83	26.47	7.49	6175.82	5625.38	13.95	58089.2	105.93	1.16	47969.6	29.55	134.47	4635.61	23.05	9.38	4.59	1.28	3.31
DF3-4	15	11221	6.91	5958.48	37.42	0.53	141524	3.22	21.58	6.55	5008.86	4512.82	12.19	54917.4	68.9	15.48	44715.7	24.93	103.86	1248.16	21.1	7.62	4.39	1.18	3.2
DF3-5	20	13353.5	4.14	8455.82	38.84	0.61	127734	2.83	26.95	6.27	5027.51	6993.87	16.82	78731.9	72.43	4.82	62541.5	29.87	100.43	3535.39	24.65	7.68	8.69	1.77	6.92
DF3-6	25	13272.7	2.68	9461.58	65.4	0.5	129681	2.52	22.81	5.17	4695.14	5913.08	16.25	73934.2	67.57	4.84	57111.8	27.67	94.04	2813.33	21.99	6.53	8.22	1.66	6.56
DF3-7	30	11375.6	4.34	7040.63	40.99	0.58	142186	2.34	20.52	5.84	4622.28	5263.76	13.84	68815.6	65.25	3.71	52371.1	23.06	82.34	3640.18	18.53	6.14	8.86	1.65	7.21
DF3-8	35	2218.53	4.41	1155.25	33.87	1.21	1390.29	2.19	15.67	6.5	264.54	-	0.02	5489.6	18.49	4.83	4793.57	17.17	63.42	77.84	15.32	5.11	8.31	1.53	6.78
